# Supplementary material for: Opposite Polarity Monospore Genome De Novo Sequencing and Comparative Analysis Reveal the Possible Heterothallic Life Cycle of Morchella importuna
Source: Int J Mol Sci. 2018 Aug 25;19(9):2525. doi: 10.3390/ijms19092525 (PMC6164635; doi:10.3390/ijms19092525)
Supplement: Supplementary file 1 [file ijms-19-02525-s001.zip]

Archive with 20 entries (20 files):
- Supplement/Figure S1 MIM04M24_vs_MIM04M26 colinearity.png
- Supplement/Figure S2 JGI publication genome project of Pezizomycetes.png
- Supplement/Figure S3 Cluster analysis of telomere structure 500end of scaffold.png
- Supplement/Figure S4 Cluster analysis of telomere structure 500start of scaffold.png
- Supplement/Figure S5 APN2 blastp result of our APN2 aa to Chens two APN2 sequences.png
- Supplement/Supplementary Material 1.doc
- Supplement/Supplementary Material 2.doc
- Supplement/Supplementary Material 3.doc
- Supplement/Table S1 Summary of Morchella importuna genome DNA sequencing data.xlsx
- Supplement/Table S10 Two monospores core gene kaas enrichment.xlsx
- Supplement/Table S11 Reference genome sequence download from JGI public database.xlsx
- Supplement/Table S12 COG annotation result.xlsx
- Supplement/Table S2 Summary of the gene structure of Morchella importuna genome.xlsx
- Supplement/Table S3 BUSCO result of two monospores genome.xlsx
- Supplement/Table S4 Nr blast annotation best matched species.xlsx
- Supplement/Table S5 CAZYme analysis of 17 species.xlsx
- Supplement/Table S6 tf of two different monospores of morchella importuna.xlsx
- Supplement/Table S7 Summary of repeat sequence of two monospores Morchella importuna.xlsx
- Supplement/Table S8 Alternative spliced in Morchella importuna genomes.xlsx
- Supplement/Table S9 MIM04M24_vs_MIM04M26 colinearity reports.xlsx
