# Supplementary material for: Opposite Polarity Monospore Genome De Novo Sequencing and Comparative Analysis Reveal the Possible Heterothallic Life Cycle of Morchella importuna
Source: Int J Mol Sci. 2018 Aug 25;19(9):2525. doi: 10.3390/ijms19092525 (PMC6164635; doi:10.3390/ijms19092525)
Supplement: Supplementary file 1 [file ijms-19-02525-s001.zip › Supplement/Table S1 Summary of Morchella importuna genome DNA sequencing data.xlsx]

## Sheet: Sheet1
Strain	Sequencing type	Sequence data	Library insert size	Average reads length（bp）	Data after filtring（Gb）	Coverage（%）
M04M24	DNA-Seq	Illumina Hiseq4000	270	150	4.6	77.9661
		Illumina Hiseq4000	800	125	4.1	69.4915
		Illumina Hiseq4000	6000	50	2.8	47.4576
M04M26	DNA-Seq	Illumina Hiseq4000	270	151	4.7	79.661
		Illumina Hiseq4000	270	151	2.8	47.4576
		Illumina Hiseq4000	10000	50	3.3	55.9322
		PacBio(P6-C4)	20000	cell_1	2.8	47.4576
				cell_2	2.5	42.3729
M04	RNA-Seq	Illumina Hiseq4000	270	151	6	101.695
