# Supplementary material for: Opposite Polarity Monospore Genome De Novo Sequencing and Comparative Analysis Reveal the Possible Heterothallic Life Cycle of Morchella importuna
Source: Int J Mol Sci. 2018 Aug 25;19(9):2525. doi: 10.3390/ijms19092525 (PMC6164635; doi:10.3390/ijms19092525)
Supplement: Supplementary file 1 [file ijms-19-02525-s001.zip › Supplement/Table S10 Two monospores core gene kaas enrichment.xlsx]

## Sheet: enrichment
ko04512	Environmental Information Processing	Signaling molecules and interaction	ECM-receptor interaction	4	36	4	2187	6.1967e-08	8.67538e-07	MIM04M24Gene11484,MIM04M24Gene11490,MIM04M24Gene11502,MIM04M24Gene11457
ko04915	Organismal Systems	Endocrine system	Estrogen signaling pathway	5	36	18	2187	6.66617e-06	4.1719e-05	MIM04M24Gene11498,MIM04M24Gene11478,MIM04M24Gene11499,MIM04M24Gene11481,MIM04M24Gene11471	MIM04M24Gene06670,MIM04M24Gene05962,MIM04M24Gene02279,MIM04M24Gene01469,MIM04M24Gene03302,MIM04M24Gene07245,MIM04M24Gene08203,MIM04M24Gene00971,MIM04M24Gene08896,MIM04M24Gene07259,MIM04M24Gene03933,MIM04M24Gene02477,MIM04M24Gene11474
ko04510	Cellular Processes	Cellular community - eukaryotes	Focal adhesion	5	36	19	2187	8.93978e-06	4.1719e-05	MIM04M24Gene11443,MIM04M24Gene11442,MIM04M24Gene11490,MIM04M24Gene11453,MIM04M24Gene11457	MIM04M24Gene11488,MIM04M24Gene01585,MIM04M24Gene06661,MIM04M24Gene00454,MIM04M24Gene08203,MIM04M24Gene08896,MIM04M24Gene03427,MIM04M24Gene01285,MIM04M24Gene08795,MIM04M24Gene07610,MIM04M24Gene11462,MIM04M24Gene03821,MIM04M24Gene03725,MIM04M24Gene05703
ko05205	Human Diseases	Cancers	Proteoglycans in cancer	5	36	31	2187	0.000113221	0.000396274	MIM04M24Gene11443,MIM04M24Gene11442,MIM04M24Gene11484,MIM04M24Gene11453,MIM04M24Gene11502	MIM04M24Gene01585,MIM04M24Gene04280,MIM04M24Gene03302,MIM04M24Gene01285,MIM04M24Gene00575,MIM04M24Gene02835,MIM04M24Gene11035,MIM04M24Gene03933,MIM04M24Gene03921,MIM04M24Gene09948,MIM04M24Gene03725,MIM04M24Gene05703,MIM04M24Gene01408,MIM04M24Gene11488,MIM04M24Gene06670,MIM04M24Gene00454,MIM04M24Gene08203,MIM04M24Gene00971,MIM04M24Gene03427,MIM04M24Gene08896,MIM04M24Gene07732,MIM04M24Gene07610,MIM…
ko00010	Metabolism	Carbohydrate metabolism	Glycolysis / Gluconeogenesis	5	36	41	2187	0.000443247	0.00124109	MIM04M24Gene11493,MIM04M24Gene11492,MIM04M24Gene11450,MIM04M24Gene11487,MIM04M24Gene11504	MIM04M24Gene08824,MIM04M24Gene10369,MIM04M24Gene02644,MIM04M24Gene10351,MIM04M24Gene04206,MIM04M24Gene00032,MIM04M24Gene10035,MIM04M24Gene04355,MIM04M24Gene07305,MIM04M24Gene00415,MIM04M24Gene07524,MIM04M24Gene02191,MIM04M24Gene08006,MIM04M24Gene07436,MIM04M24Gene00868,MIM04M24Gene04065,MIM04M24Gene10831,MIM04M24Gene06063,MIM04M24Gene02383,MIM04M24Gene02235,MIM04M24Gene08010,MIM04M24Gene02395,MIM…
ko04922	Organismal Systems	Endocrine system	Glucagon signaling pathway	3	36	19	2187	0.00331341	0.00773128	MIM04M24Gene11445,MIM04M24Gene11450,MIM04M24Gene11504	MIM04M24Gene06670,MIM04M24Gene06132,MIM04M24Gene03302,MIM04M24Gene07245,MIM04M24Gene04355,MIM04M24Gene02213,MIM04M24Gene02478,MIM04M24Gene05889,MIM04M24Gene10384,MIM04M24Gene09082,MIM04M24Gene08459,MIM04M24Gene04744,MIM04M24Gene03754,MIM04M24Gene05060,MIM04M24Gene09937,MIM04M24Gene06607
ko05132	Human Diseases	Infectious diseases	Salmonella infection	3	36	21	2187	0.00444603	0.00778055	MIM04M24Gene11443,MIM04M24Gene11442,MIM04M24Gene11453	MIM04M24Gene11488,MIM04M24Gene02481,MIM04M24Gene01808,MIM04M24Gene02728,MIM04M24Gene03647,MIM04M24Gene08203,MIM04M24Gene06686,MIM04M24Gene07274,MIM04M24Gene05083,MIM04M24Gene03427,MIM04M24Gene00628,MIM04M24Gene03024,MIM04M24Gene02475,MIM04M24Gene05735,MIM04M24Gene11462,MIM04M24Gene05703,MIM04M24Gene03725,MIM04M24Gene02818
ko05206	Human Diseases	Cancers	MicroRNAs in cancer	3	36	21	2187	0.00444603	0.00778055	MIM04M24Gene11519,MIM04M24Gene11502,MIM04M24Gene11457	MIM04M24Gene03002,MIM04M24Gene09386,MIM04M24Gene01285,MIM04M24Gene01376,MIM04M24Gene05345,MIM04M24Gene10895,MIM04M24Gene03933,MIM04M24Gene02323,MIM04M24Gene07592,MIM04M24Gene09613,MIM04M24Gene06781,MIM04M24Gene05467,MIM04M24Gene00971,MIM04M24Gene08896,MIM04M24Gene03978,MIM04M24Gene11116,MIM04M24Gene01790,MIM04M24Gene00911
ko00710	Metabolism	Energy metabolism	Carbon fixation in photosynthetic organisms	3	36	23	2187	0.00578787	0.00810301	MIM04M24Gene11493,MIM04M24Gene11492,MIM04M24Gene11487	MIM04M24Gene06063,MIM04M24Gene09832,MIM04M24Gene02404,MIM04M24Gene05533,MIM04M24Gene05407,MIM04M24Gene02395,MIM04M24Gene04305,MIM04M24Gene00350,MIM04M24Gene00159,MIM04M24Gene10351,MIM04M24Gene02714,MIM04M24Gene00111,MIM04M24Gene04277,MIM04M24Gene02648,MIM04M24Gene04897,MIM04M24Gene00415,MIM04M24Gene07256,MIM04M24Gene10356,MIM04M24Gene04892,MIM04M24Gene02742
ko04010	Environmental Information Processing	Signal transduction	MAPK signaling pathway	3	36	23	2187	0.00578787	0.00810301	MIM04M24Gene11443,MIM04M24Gene11442,MIM04M24Gene11453	MIM04M24Gene02279,MIM04M24Gene03302,MIM04M24Gene04001,MIM04M24Gene02452,MIM04M24Gene03763,MIM04M24Gene08750,MIM04M24Gene03933,MIM04M24Gene03754,MIM04M24Gene05703,MIM04M24Gene06670,MIM04M24Gene05962,MIM04M24Gene06132,MIM04M24Gene00454,MIM04M24Gene06661,MIM04M24Gene05467,MIM04M24Gene08203,MIM04M24Gene00971,MIM04M24Gene03427,MIM04M24Gene08896,MIM04M24Gene02475
ko05165	Human Diseases	Infectious diseases	Human papillomavirus infection	3	36	30	2187	0.012261	0.0156049	MIM04M24Gene11490,MIM04M24Gene11450,MIM04M24Gene11457	MIM04M24Gene03302,MIM04M24Gene10588,MIM04M24Gene09386,MIM04M24Gene06395,MIM04M24Gene03760,MIM04M24Gene04274,MIM04M24Gene03933,MIM04M24Gene00536,MIM04M24Gene07638,MIM04M24Gene09613,MIM04M24Gene06670,MIM04M24Gene08089,MIM04M24Gene09130,MIM04M24Gene07310,MIM04M24Gene08203,MIM04M24Gene00971,MIM04M24Gene03427,MIM04M24Gene08896,MIM04M24Gene04886,MIM04M24Gene01853,MIM04M24Gene05568,MIM04M24Gene01790,MIM…
ko04151	Environmental Information Processing	Signal transduction	PI3K-Akt signaling pathway	3	36	31	2187	0.0134227	0.0156598	MIM04M24Gene11490,MIM04M24Gene11469,MIM04M24Gene11457	MIM04M24Gene09226,MIM04M24Gene06238,MIM04M24Gene06395,MIM04M24Gene09082,MIM04M24Gene02835,MIM04M24Gene03760,MIM04M24Gene11035,MIM04M24Gene03933,MIM04M24Gene07241,MIM04M24Gene07449,MIM04M24Gene05703,MIM04M24Gene07638,MIM04M24Gene09937,MIM04M24Gene01469,MIM04M24Gene04392,MIM04M24Gene09130,MIM04M24Gene06781,MIM04M24Gene00675,MIM04M24Gene00971,MIM04M24Gene08203,MIM04M24Gene02979,MIM04M24Gene08896,MIM…
ko05203	Human Diseases	Cancers	Viral carcinogenesis	3	36	44	2187	0.0341803	0.0368096	MIM04M24Gene11519,MIM04M24Gene11450,MIM04M24Gene11469	MIM04M24Gene02290,MIM04M24Gene02211,MIM04M24Gene01285,MIM04M24Gene06981,MIM04M24Gene09585,MIM04M24Gene06603,MIM04M24Gene04283,MIM04M24Gene10105,MIM04M24Gene02618,MIM04M24Gene06986,MIM04M24Gene05703,MIM04M24Gene03954,MIM04M24Gene04392,MIM04M24Gene02769,MIM04M24Gene03427,MIM04M24Gene04886,MIM04M24Gene08899,MIM04M24Gene02661,MIM04M24Gene02566,MIM04M24Gene03302,MIM04M24Gene11346,MIM04M24Gene05932,MIM…
ko05200	Human Diseases	Cancers	Pathways in cancer	3	36	48	2187	0.0426871	0.0426871	MIM04M24Gene11445,MIM04M24Gene11448,MIM04M24Gene11490	MIM04M24Gene07832,MIM04M24Gene10583,MIM04M24Gene10588,MIM04M24Gene00048,MIM04M24Gene09226,MIM04M24Gene02488,MIM04M24Gene10998,MIM04M24Gene01285,MIM04M24Gene01951,MIM04M24Gene00055,MIM04M24Gene03659,MIM04M24Gene08140,MIM04M24Gene04877,MIM04M24Gene07991,MIM04M24Gene05703,MIM04M24Gene01469,MIM04M24Gene03427,MIM04M24Gene07259,MIM04M24Gene00655,MIM04M24Gene05384,MIM04M24Gene11474,MIM04M24Gene02119,MIM…
