# Supplementary material for: Opposite Polarity Monospore Genome De Novo Sequencing and Comparative Analysis Reveal the Possible Heterothallic Life Cycle of Morchella importuna
Source: Int J Mol Sci. 2018 Aug 25;19(9):2525. doi: 10.3390/ijms19092525 (PMC6164635; doi:10.3390/ijms19092525)
Supplement: Supplementary file 1 [file ijms-19-02525-s001.zip › Supplement/Table S11 Reference genome sequence download from JGI public database.xlsx]

## Sheet: Sheet1
Kingdom	Phylum	Sub-Phylum	Class	Species name	Downloader state	Reference
Dikarya	Basidiomycota	Pucciniomycotina	Microbotryomycetes	Rhodotorula graminis	ok	Firrincieli A, Otillar R, Salamov A, Schmutz J, Khan Z, Redman RS, Fleck ND, Lindquist E, Grigoriev IV, Doty SL Genome sequence of the plant growth promoting endophytic yeast Rhodotorula graminis WP1. Front Microbiol. 2015 Sep 17;6:978. doi: 10.3389/fmicb.2015.00978. eCollection 2015.
		Ustilaginomycotina	Ustilaginomycetes	Ustilago maydis	ok	Kamper J, Kahmann R, Bolker M, Ma LJ, Brefort T, Saville BJ, Banuett F, Kronstad JW, Gold SE, Muller O, Perlin MH, Wosten HA, de Vries R, Ruiz-Herrera J, Reynaga-Pena CG, Snetselaar K, McCann M, Perez-Martin J, Feldbrugge M, Basse CW, Steinberg G, Ibeas JI, Holloman W, Guzman P, Farman M, Stajich JE, Sentandreu R, Gonzalez-Prieto JM, Kennell JC, Molina L, Schirawski J, Mendoza-Mendoza A, Greiling…
		Agaricomycotina	Agaricomycetes	Pleurotus ostreatus	ok	Riley R, Salamov AA, Brown DW, Nagy LG, Floudas D, Held BW, Levasseur A, Lombard V, Morin E, Otillar R, Lindquist EA, Sun H, LaButti KM, Schmutz J, Jabbour D, Luo H, Baker SE, Pisabarro AG, Walton JD, Blanchette RA, Henrissat B, Martin F, Cullen D, Hibbett DS, Grigoriev IV Extensive sampling of basidiomycete genomes demonstrates inadequacy of the white-rot/brown-rot paradigm for wood decay fungi.…
		Agaricomycotina	Agaricomycetes	Schizophyllum commune	ok	Ohm RA, de Jong JF, Lugones LG, Aerts A, Kothe E, Stajich JE, de Vries RP, Record E, Levasseur A, Baker SE, Bartholomew KA, Coutinho PM, Erdmann S, Fowler TJ, Gathman AC, Lombard V, Henrissat B, Knabe N, Kues U, Lilly WW, Lindquist E, Lucas S, Magnuson JK, Piumi F, Raudaskoski M, Salamov A, Schmutz J, Schwarze FW, vanKuyk PA, Horton JS, Grigoriev IV, Wosten HA Genome sequence of the model mushroo…
		Agaricomycotina	Agaricomycetes	Postia placenta	ok	Gaskell J, Kersten P, Larrondo LF, Canessa P, Martinez D, Hibbett D, Schmoll M, Kubicek CP, Martinez AT, Yadav J, Master E, Magnuson JK, Yaver D, Berka R, Lail K, Chen C, LaButti K, Nolan M, Lipzen A, Aerts A, Riley R, Barry K, Henrissat B, Blanchette R, Grigoriev IV, Cullen D Draft genome sequence of a monokaryotic model brown-rot fungus Postia (Rhodonia) placenta SB12. Genom Data. 2017 Aug 10;1…
	Ascomycota	Taphrinomycotina	Schizosaccharomycetes	Schizosaccharomyces pombe	ok	Wood V, Gwilliam R, Rajandream MA, Lyne M, Lyne R, Stewart A, Sgouros J, Peat N, Hayles J, Baker S, Basham D, Bowman S, Brooks K, Brown D, Brown S, Chillingworth T, Churcher C, Collins M, Connor R, Cronin A, Davis P, Feltwell T, Fraser A, Gentles S, Goble A, Hamlin N, Harris D, Hidalgo J, Hodgson G, Holroyd S, Hornsby T, Howarth S, Huckle EJ, Hunt S, Jagels K, James K, Jones L, Jones M, Leather S…
		Saccharomycotina	Saccharomycetes	Saccharomyces cerevisiae	ok	Brown SD, Klingeman DM, Johnson CM, Clum A, Aerts A, Salamov A, Sharma A, Zane M, Barry K, Grigoriev IV, Davison BH, Lynd LR, Gilna P, Hau H, Hogsett DA, Froehlich AC Genome Sequences of Industrially Relevant Saccharomyces cerevisiae Strain M3707, Isolated from a Sample of Distillers Yeast and Four Haploid Derivatives. Genome Announc. 2013 Jun 27;1(3). pii: e00323-13. doi: 10.1128/genomeA.00323-1…
		Pezizomycotina	Leotiomycetes	Sclerotinia sclerotiorum	ok	Amselem J, Cuomo CA, van Kan JA, Viaud M, Benito EP, Couloux A, Coutinho PM, de Vries RP, Dyer PS, Fillinger S, Fournier E, Gout L, Hahn M, Kohn L, Lapalu N, Plummer KM, Pradier JM, Quevillon E, Sharon A, Simon A, ten Have A, Tudzynski B, Tudzynski P, Wincker P, Andrew M, Anthouard V, Beever RE, Beffa R, Benoit I, Bouzid O, Brault B, Chen Z, Choquer M, Collemare J, Cotton P, Danchin EG, Da Silva …
		Pezizomycotina	Sordariomycetes	Neurospora crassa	ok	Galagan JE, Calvo SE, Borkovich KA, Selker EU, Read ND, Jaffe D, FitzHugh W, Ma LJ, Smirnov S, Purcell S, Rehman B, Elkins T, Engels R, Wang S, Nielsen CB, Butler J, Endrizzi M, Qui D, Ianakiev P, Bell-Pedersen D, Nelson MA, Werner-Washburne M, Selitrennikoff CP, Kinsey JA, Braun EL, Zelter A, Schulte U, Kothe GO, Jedd G, Mewes W, Staben C, Marcotte E, Greenberg D, Roy A, Foley K, Naylor J, Stang…
		Pezizomycotina	Xylonomycetes	Xylona heveae	ok	Gazis R, Kuo A, Riley R, LaButti K, Lipzen A, Lin J, Amirebrahimi M, Hesse CN, Spatafora JW, Henrissat B, Hainaut M, Grigoriev IV, Hibbett DS The genome of Xylona heveae provides a window into fungal endophytism. Fungal Biol. 2016 Jan;120(1):26-42. doi: 10.1016/j.funbio.2015.10.002. Epub 2015 Oct 22.
		Pezizomycotina	Dothideomycetes	Diplodia seriata	ok	Morales-Cruz A, Amrine KC, Blanco-Ulate B, Lawrence DP, Travadon R, Rolshausen PE, Baumgartner K, Cantu D Distinctive expansion of gene families associated with plant cell wall degradation, secondary metabolism, and nutrient uptake in the genomes of grapevine trunk pathogens. BMC Genomics. 2015 Jun 19;16:469. doi: 10.1186/s12864-015-1624-z.
		Pezizomycotina	Eurotiomycetes	Aspergillus niger	ok	Andersen MR, Salazar MP, Schaap PJ, van de Vondervoort PJ, Culley D, Thykaer J, Frisvad JC, Nielsen KF, Albang R, Albermann K, Berka RM, Braus GH, Braus-Stromeyer SA, Corrochano LM, Dai Z, van Dijck PW, Hofmann G, Lasure LL, Magnuson JK, Menke H, Meijer M, Meijer SL, Nielsen JB, Nielsen ML, van Ooyen AJ, Pel HJ, Poulsen L, Samson RA, Stam H, Tsang A, van den Brink JM, Atkins A, Aerts A, Shapiro H…
		Pezizomycotina	Orbiliomycetes	Arthrobotrys oligospora	ok	Yang J, Wang L, Ji X, Feng Y, Li X, Zou C, Xu J, Ren Y, Mi Q, Wu J, Liu S, Liu Y, Huang X, Wang H, Niu X, Li J, Liang L, Luo Y, Ji K, Zhou W, Yu Z, Li G, Liu Y, Li L, Qiao M, Feng L, Zhang KQ Genomic and proteomic analyses of the fungus Arthrobotrys oligospora provide insights into nematode-trap formation. PLoS Pathog. 2011 Sep;7(9):e1002179. doi: 10.1371/journal.ppat.1002179. Epub 2011 Sep 1.
		Pezizomycotina	Pezizomycetes	Pyronema confluens	ok	Traeger S, Altegoer F, Freitag M, Gabaldon T, Kempken F, Kumar A, Marcet-Houben M, Poggeler S, Stajich JE, Nowrousian M The genome and development-dependent transcriptomes of Pyronema confluens: a window into fungal evolution. PLoS Genet. 2013;9(9):e1003820. doi: 10.1371/journal.pgen.1003820. Epub 2013 Sep 19.
				Tuber melanosporum	ok	Martin F, Kohler A, Murat C, Balestrini R, Coutinho PM, Jaillon O, Montanini B, Morin E, Noel B, Percudani R, Porcel B, Rubini A, Amicucci A, Amselem J, Anthouard V, Arcioni S, Artiguenave F, Aury JM, Ballario P, Bolchi A, Brenna A, Brun A, Buee M, Cantarel B, Chevalier G, Couloux A, Da Silva C, Denoeud F, Duplessis S, Ghignone S, Hilselberger B, Iotti M, Marcais B, Mello A, Miranda M, Pacioni G,…
		https://genome.jgi.doe.gov/programs/fungi/index.jsf
