# Supplementary material for: Opposite Polarity Monospore Genome De Novo Sequencing and Comparative Analysis Reveal the Possible Heterothallic Life Cycle of Morchella importuna
Source: Int J Mol Sci. 2018 Aug 25;19(9):2525. doi: 10.3390/ijms19092525 (PMC6164635; doi:10.3390/ijms19092525)
Supplement: Supplementary file 1 [file ijms-19-02525-s001.zip › Supplement/Table S12 COG annotation result.xlsx]

## Sheet: Sheet1
	Morel	Morel	Tuber
	P value	gene number	gene number	Gene number difference	Nr function annotation
OCG30	0	7	0	7	retrotransposon nucleocapsid protein
OCG54	0	13	0	13	retrotransposon nucleocapsid protein
OCG4285	5e-06	5	0	5	hypothetical protein
OCG17	8.9e-05	4	1	3	hypothetical protein
OCG328	8.9e-05	4	0	4	glycoside hydrolase family 51 protein
OCG792	8.9e-05	4	1	3	polysaccharide lyase family 4 protein
OCG4286	8.9e-05	4	0	4	AT hook motif-containing protein, putative,
OCG5023	8.9e-05	4	0	4	Ankyrin repeat protein
OCG61	0.000325	5	0	5	beta galactosidase
OCG116	0.000325	5	0	5	alpha-galactosidase
OCG5	0.001207	19	0	19	Ankyrin repeat-containing domain protein
OCG172	0.001577	3	0	3	telomere-associated RecQ helicase
OCG245	0.001577	3	0	3	aldo keto reductase AKR13 putative
OCG260	0.001577	3	1	2	Cytochrome P450
OCG268	0.001577	3	0	3	Mannan endo-1,4-beta-mannosidase C
OCG289	0.001577	3	0	3	glycoside hydrolase family 61 protein I
OCG352	0.001577	3	1	2	polysaccharide lyase family 1 protein
OCG733	0.001577	3	0	3	set domain-containing protein 5
OCG3294	0.001577	3	0	3	hypothetical protein
OCG4262	0.001577	3	0	3	Tetratricopeptide-like helical
OCG4288	0.001577	3	0	3	retrotransposon nucleocapsid protein
OCG5020	0.001577	3	0	3	transposase family Tnp2 protein, partial
OCG5021	0.001577	3	0	3	transposase family Tnp2 protein
OCG5024	0.001577	3	1	2	ankyrin repeat-containing protein
OCG5560	0.001577	3	0	3	ATP-dependent DNA helicase PIF1
OCG176	0.00219	0	2	-2	carbohydrate-binding module family 19 protein
OCG2651	0.00219	0	2	-2	alpha/beta-hydrolase
OCG68	0.007545	4	1	3	glycoside hydrolase family 3 protein
OCG89	0.007545	4	1	3	glutathione S-transferase C-terminal-like
OCG179	0.007545	4	0	4	FAD/FMN-dependent oxygenase/oxidase
	M04M26	M04M26	Morchella importuna
	P value	gene number	gene number	Gene number difference	Nr function annotation
OCG17	0	65	4	61	hypothetical protein
OCG172	0	5	3	2	telomere-associated RecQ helicase
OCG4288	0	8	3	5	retrotransposon nucleocapsid protein
OCG5020	0	5	3	2	transposase family Tnp2 protein, partial
OCG5021	0	6	3	3	transposase family Tnp2 protein
OCG5560	0	5	3	2	ATP-dependent DNA helicase PIF1
OCG54	0	19	13	6	retrotransposon nucleocapsid protein
OCG266	9.6e-05	2	1	1	aflatoxin B1-aldehyde reductase
OCG583	9.6e-05	2	1	1	FluG domain-containing protein
OCG4031	9.6e-05	2	1	1	putative atp-dependent dna helicase pif1
OCG4196	9.6e-05	2	1	1	hypothetical protein
OCG4535	9.6e-05	2	1	1	putative carboxymuconolactone decarboxylase
OCG5235	9.6e-05	2	1	1	Cupin RmlC-type
OCG5775	9.6e-05	2	1	1	RNA binding domain containing protein
OCG1424	0.000192	3	2	1	Aldose 1-epimerase
OCG285	0.000192	3	2	1	NF-X1 finger and helicase domain protein
OCG314	0.000192	3	2	1	heat shock protein 30
OCG151	0.000288	0	1	-1	ABC multidrug transporter, putative
OCG303	0.000288	0	1	-1	hypothetical protein
OCG461	0.000288	0	1	-1	Similar to PI-PLC X domain-containing protein
OCG3755	0.000288	0	1	-1	TOM complex component Tom7, putative
OCG4271	0.000288	0	1	-1	glycoside hydrolase family 20 protein
OCG4262	0.000288	4	3	1	Tetratricopeptide-like helical
	M04M24	M04M24	Morchella importuna
	P value	gene number	gene number	Gene number difference	Nr function annotation
OCG5	0	22	19	3	Ankyrin repeat-containing domain protein
OCG17	0	0	4	-4	hypothetical protein
OCG337	0	3	1	2	Actin
OCG468	0	3	1	2	ATP-dependent molecular chaperone HSC82
OCG30	1e-06	9	7	2	Transposon Tf2-1 polyprotein
OCG401	9.6e-05	2	1	1	glycogen synthase
OCG612	9.6e-05	2	1	1	hypothetical protein
OCG615	9.6e-05	2	1	1	ketoreductase
OCG2662	9.6e-05	2	1	1	related to malate dehydrogenase
OCG4144	9.6e-05	2	1	1	glycoside hydrolase family 43 protein
OCG4307	9.6e-05	2	1	1	Xaa-Pro dipeptidase
OCG4697	9.6e-05	2	1	1	Metallo-beta-lactamase superfamily protein
OCG5562	9.6e-05	2	1	1	Similar to Transcriptional regulatory protein UME6
OCG5839	9.6e-05	2	1	1	Zn(II)2Cys6 transcription factor
OCG22	0.000288	0	1	-1	ankyrin repeat protein
OCG493	0.000288	0	1	-1	hypothetical protein
OCG4266	0.000288	0	1	-1	Oligopeptide transporter OPT superfamily
OCG4900	0.000288	0	1	-1	ureidoglycolate hydrolase
OCG5473	0.000288	0	1	-1	glycerol dehydrogenase Gcy1
OCG5505	0.000288	0	1	-1	heat shock factor-binding protein
OCG5580	0.000288	0	1	-1	hypothetical protein
OCG8	0.000288	4	3	1	reverse transcriptase, putative
OCG204	0.000576	1	2	-1	hypothetical protein
