# Supplementary material for: Opposite Polarity Monospore Genome De Novo Sequencing and Comparative Analysis Reveal the Possible Heterothallic Life Cycle of Morchella importuna
Source: Int J Mol Sci. 2018 Aug 25;19(9):2525. doi: 10.3390/ijms19092525 (PMC6164635; doi:10.3390/ijms19092525)
Supplement: Supplementary file 1 [file ijms-19-02525-s001.zip › Supplement/Table S2 Summary of the gene structure of Morchella importuna genome.xlsx]

## Sheet: Sheet1
	M4M24		M4M26
Item	Median	Mean	Median	Mean
Gene_length	1304	1630.85	1282	1594.56
Isoform_number	1	1	1	1
Intergenic_length > 0	1614	2463.96	1634	2621.35
Intergenic_length < 0 number:	33		46
cDNA_length	1053	1347.23	1038	1327.11
exon_number	3	3.99462	3	3.9678
CDS_length	1053	1347.23	1038	1327.11
CDS_num	3	3.99462	3	3.9678
Intron_length	191	283.62	191	267.441
Single_exon_length	165	337.261	169	334.471
Single_CDS_length	165	337.261	169	334.471
Single_intron_length	66	94.7099	66	90.1142
