# Supplementary material for: Opposite Polarity Monospore Genome De Novo Sequencing and Comparative Analysis Reveal the Possible Heterothallic Life Cycle of Morchella importuna
Source: Int J Mol Sci. 2018 Aug 25;19(9):2525. doi: 10.3390/ijms19092525 (PMC6164635; doi:10.3390/ijms19092525)
Supplement: Supplementary file 1 [file ijms-19-02525-s001.zip › Supplement/Table S3 BUSCO result of two monospores genome.xlsx]

## Sheet: Sheet1
	M04M24	M04M26
Complete BUSCOs (C)	284	283
Complete and single-copy BUSCOs (S)	278	278
Complete and duplicated BUSCOs (D)	6	5
Fragmented BUSCOs (F)	5	4
Missing BUSCOs (M)	1	3
Total BUSCO groups searched	290	290
The genome integrity （%）	99.6552	98.9655
