# Supplementary material for: Opposite Polarity Monospore Genome De Novo Sequencing and Comparative Analysis Reveal the Possible Heterothallic Life Cycle of Morchella importuna
Source: Int J Mol Sci. 2018 Aug 25;19(9):2525. doi: 10.3390/ijms19092525 (PMC6164635; doi:10.3390/ijms19092525)
Supplement: Supplementary file 1 [file ijms-19-02525-s001.zip › Supplement/Table S4 Nr blast annotation best matched species.xlsx]

## Sheet: Sheet1
M04M24		M04M26
Best matched species of Nr annotation	Best matched gene number	Best matched species of Nr annotation	Best matched gene number
Tuber melanosporum	5270	Tuber melanosporum	5335
Pyronema omphalodes	4340	Pyronema omphalodes	4362
Pseudogymnoascus pannorum	2678	Pseudogymnoascus pannorum	2722
Arthrobotrys oligospora	2657	Arthrobotrys oligospora	2682
Dactylellina haptotyla	2604	Dactylellina haptotyla	2607
Coniosporium apollinis	2037	Coniosporium apollinis	2046
Botrytis cinerea	1973	Botrytis cinerea	1954
Oidiodendron maius	1875	Oidiodendron maius	1879
Glarea lozoyensis	1844	Glarea lozoyensis	1847
Macrophomina phaseolina	1671	Macrophomina phaseolina	1675
Drechslerella stenobrocha	1592	Drechslerella stenobrocha	1606
Marssonina brunnea	1531	Marssonina brunnea	1562
Sclerotinia borealis	1442	Sclerotinia borealis	1433
Aureobasidium pullulans	1378	Aureobasidium pullulans	1392
Byssochlamys spectabilis	1291	Sclerotinia sclerotiorum	1314
Sclerotinia sclerotiorum	1284	Byssochlamys spectabilis	1304
Neofusicoccum parvum	1256	Neofusicoccum parvum	1265
Aspergillus oryzae	1223	Aspergillus oryzae	1237
Aspergillus niger	1137	Aspergillus niger	1152
Aureobasidium melanogenum	1127	Bipolaris oryzae	1128
Neosartorya fischeri	1118	Neosartorya fischeri	1128
Bipolaris oryzae	1110	Aureobasidium melanogenum	1118
Aspergillus fumigatus	1104	Aspergillus fumigatus	1107
Bipolaris sorokiniana	1092	Bipolaris sorokiniana	1106
Bipolaris maydis	1077	Bipolaris maydis	1088
Blastomyces dermatitidis	1074	Blastomyces dermatitidis	1085
Coccidioides immitis	1064	Coccidioides immitis	1070
Pseudogymnoascus destructans	1051	Pseudogymnoascus destructans	1059
Bipolaris zeicola	1034	Bipolaris zeicola	1044
Aureobasidium subglaciale	1000	Pyrenophora teres	1005
Pyrenophora teres	997	Coccidioides posadasii	1003
Coccidioides posadasii	992	Aureobasidium subglaciale	997
