# Supplementary material for: Opposite Polarity Monospore Genome De Novo Sequencing and Comparative Analysis Reveal the Possible Heterothallic Life Cycle of Morchella importuna
Source: Int J Mol Sci. 2018 Aug 25;19(9):2525. doi: 10.3390/ijms19092525 (PMC6164635; doi:10.3390/ijms19092525)
Supplement: Supplementary file 1 [file ijms-19-02525-s001.zip › Supplement/Table S5 CAZYme analysis of 17 species.xlsx]

## Sheet: d.result
	Total	GH	GT	PL	CE	CBM	AA	GH1	GH2	GH3	GH5	GH6	GH7	GH8	GH9	GH10	GH11	GH12	GH13	GH15	GH16	GH17	GH18	GH20	GH23	GH24	GH25	GH26	GH27	GH28	GH29	GH30	GH31	GH32	GH33	GH35	GH36	GH37	GH38	GH42	GH43	GH44	GH45	GH47	GH49	GH51	GH53	GH54	GH55
schpo	118	53	61	0	2	5	4	0	0	1	3	0	0	0	0	0	0	0	12	2	3	1	1	0	0	0	0	0	1	0	0	0	4	2	0	0	0	1	1	0	0	0	0	2	0	0	0	0	0
aspni	530	257	118	9	29	57	107	3	6	19	11	2	2	0	0	2	3	4	15	2	13	5	14	3	0	0	0	1	5	21	1	1	7	4	3	5	1	1	1	0	11	0	0	6	0	4	1	1	3
xylhe	207	96	78	0	5	19	25	0	1	5	5	0	0	0	0	0	0	0	12	4	10	3	8	1	0	0	1	0	1	0	0	0	6	4	0	0	0	1	1	0	0	0	0	6	1	0	0	0	1
dipse	508	258	80	23	34	33	106	4	4	22	16	1	2	0	0	2	2	4	8	2	23	7	12	3	0	0	0	0	4	10	1	0	10	4	0	4	0	2	1	0	20	0	1	10	1	3	3	0	4
neucr	392	193	89	4	26	53	69	2	6	11	6	3	5	0	0	4	2	2	10	2	15	5	13	2	0	0	1	1	0	2	0	2	6	2	0	2	0	2	1	0	7	0	1	9	0	1	1	1	6
sclsc	440	222	86	5	36	60	78	3	2	14	14	1	3	0	0	2	3	4	9	4	20	6	14	1	0	0	1	1	3	17	0	0	6	1	0	4	0	1	1	0	5	0	2	8	0	2	2	1	4
artol	423	200	77	15	30	110	73	2	1	9	21	2	6	0	0	4	3	1	5	4	17	6	15	1	0	0	0	1	2	7	0	1	3	0	3	2	0	1	1	0	9	0	4	5	0	1	1	1	10
mim24	371	174	70	22	29	46	68	3	4	12	16	3	2	0	0	3	0	1	6	2	10	7	4	2	0	0	0	2	6	5	0	0	9	1	1	5	0	1	1	0	12	0	1	5	0	5	1	0	2
mim26	371	173	69	23	29	46	69	4	4	12	16	3	2	0	0	3	0	1	6	2	10	7	4	1	0	0	0	2	6	5	0	0	9	1	1	5	0	1	1	0	11	0	1	5	0	5	1	0	2
tubme	197	82	58	3	13	15	37	2	2	5	6	0	0	0	0	1	0	1	8	1	7	4	5	2	0	1	1	0	0	2	0	0	5	1	1	0	0	0	1	0	1	0	1	5	0	0	0	0	2
pyrco	306	128	72	6	28	36	59	1	2	8	10	1	2	0	0	2	0	1	4	2	13	5	5	1	0	2	0	1	3	2	0	0	5	1	0	1	0	1	1	0	5	0	0	5	0	2	0	0	1
sacce	137	51	67	0	3	12	10	0	0	0	5	0	0	0	0	0	0	0	9	1	5	4	2	0	0	0	0	0	0	1	0	0	1	1	0	0	0	2	1	0	0	0	0	3	0	0	0	0	0
pospl	284	142	67	5	12	12	53	2	3	6	17	0	0	0	0	3	0	2	6	2	22	1	11	3	1	0	0	0	3	8	0	3	4	0	0	1	0	2	1	0	1	0	0	5	0	1	1	0	3
pleos	521	234	65	22	29	79	136	3	3	12	21	3	16	0	1	3	2	2	9	3	25	1	12	2	1	3	2	0	7	6	0	4	8	1	0	4	0	2	1	0	8	1	2	9	0	3	1	0	2
schco	470	236	76	16	40	35	85	3	4	12	16	1	2	0	1	5	1	1	12	3	34	2	15	3	2	0	1	1	1	3	2	5	4	1	0	4	0	2	1	0	18	0	1	6	0	2	1	0	2
ustma	223	105	64	1	17	11	32	0	1	3	12	0	0	1	1	2	1	0	4	1	22	2	3	2	1	0	1	1	1	1	0	2	3	2	0	1	0	2	2	1	2	0	3	3	0	2	0	0	1
rhoba	214	74	94	5	19	8	20	0	1	4	11	0	0	0	0	0	0	0	2	2	16	1	6	2	1	0	0	4	0	1	0	0	1	1	0	0	0	1	1	0	1	0	0	3	0	0	0	0	0
	371	173.5	69.5	22.5	29	46	68.5	3.5	4	12	16	3	2	0	0	3	0	1	6	2	10	7	4	1.5	0	0	0	2	6	5	0	0	9	1	1	5	0	1	1	0	11.5	0	1	5	0	5	1	0	2
	344	162.65	76.1875	8.325	23.1625	40.5	62.1	1.7875	2.4	9.225	12.325	1.0125	2.85	0.0625	0.1875	2.2	1.25	1.5375	7.775	2.5375	17.5	3.95	9.8875	1.7375	0.375	0.375	0.6125	0.7375	1.9375	5.1	0.225	1.175	5.0375	1.6	0.3625	1.8875	0	1.45	1.0625	0.0625	6.35	0.0625	1.2375	6.2375	0.2	1.325	0.8875	0.3	3.1875
	394	193.8	82	9.4	26.2	55	70.2	2.2	2.8	12.2	12.4	1.4	3.2	0	0	2.4	2	2.2	8.8	3.2	17	5.4	12.4	1.6	0	0	0.6	0.6	2	7.2	0.2	0.6	6.2	2.2	0.6	2.4	0	1.4	1	0	8.2	0	1.6	7.6	0.4	1.4	1.4	0.6	5
	294	131.5	70.375	7.25	20.125	26	54	1.375	2	6.25	12.25	0.625	2.5	0.125	0.375	2	0.5	0.875	6.75	1.875	18	2.5	7.375	1.875	0.75	0.75	0.625	0.875	1.875	3	0.25	1.75	3.875	1	0.125	1.375	0	1.5	1.125	0.125	4.5	0.125	0.875	4.875	0	1.25	0.375	0	1.375
[truncated: 129 more columns]
