# Supplementary material for: Opposite Polarity Monospore Genome De Novo Sequencing and Comparative Analysis Reveal the Possible Heterothallic Life Cycle of Morchella importuna
Source: Int J Mol Sci. 2018 Aug 25;19(9):2525. doi: 10.3390/ijms19092525 (PMC6164635; doi:10.3390/ijms19092525)
Supplement: Supplementary file 1 [file ijms-19-02525-s001.zip › Supplement/Table S6 tf of two different monospores of morchella importuna.xlsx]

## Sheet: M4M24out.tf
	M04M24	M04M26
Zn2Cys6	95	88	7
Homeodomain-like	44	44	0
Zinc	35	34	1
Myb	24	23	1
bZIP	19	17	2
Centromere	15	16	-1
HMG	11	12	-1
GATA	9	8	1
Heteromeric	7	7	0
Homeobox	6	6	0
APSES	5	5	0
AT-rich	4	4	0
Forkhead	4	4	0
Transcription	4	4	0
Bromodomain	3	2	1
MADS-box	3	4	-1
SART1	3	3	0
GCN5-like	2	2	0
Lambda	2	2	0
CCR4-Not	1	1	0
Grainyhead/CP2	1	1	0
Helix-turn-helix	1	1	0
Helix-turn-helix,	1	2	-1
p53-like	1	1	0
RFX	1	1	0
SGT1	1	1	0
ssDNA-binding	1	1	0
TEA/ATTS	1	1	0
Winged	1	1	0
YL1	1	1	0
	306	297
