# Supplementary material for: Opposite Polarity Monospore Genome De Novo Sequencing and Comparative Analysis Reveal the Possible Heterothallic Life Cycle of Morchella importuna
Source: Int J Mol Sci. 2018 Aug 25;19(9):2525. doi: 10.3390/ijms19092525 (PMC6164635; doi:10.3390/ijms19092525)
Supplement: Supplementary file 1 [file ijms-19-02525-s001.zip › Supplement/Table S7 Summary of repeat sequence of two monospores Morchella importuna.xlsx]

## Sheet: Sheet1
M4M24				M4M26
DNA:				DNA:
	CMC-EnSpm	12	4377					340	472		340	472
	PIF-Harbinger	34	44945		PIF-Harbinger	3	2535
	TcMar-Pogo	1	524
	TcMar-Tc1	121	75569		TcMar-Tc1	117	66990
					TcMar-Tc2	12	12551
					TcMar-Tigger	45	3929
	hAT-Ac	156	20977		hAT-Ac	246	35778
					hAT-Charlie	47	199291
RC:				RC:
	Helitron	16	27019		Helitron	2	3016
LINE:				LINE:				432	550		1158	1507	1498	1979
	I-Jockey	23	5598		I-Jockey	25	5270
	L1	22	3239		L1	23	3400				0.773031	0.761496
	Tad1	387	760406		Tad1	502	1058067
LTR:				LTR:
	Copia	131	229584		Copia	200	435813	706	934
	Gypsy	490	981363		Gypsy	652	2107630
	Pao	85	20044		Pao	82	15599
SINE:				SINE:
					tRNA	2	163	20	23
	tRNA-L2	20	1444		tRNA-L2	21	1508
Satellite:
	5S	67	12949
DNA	1	73		DNA	21	8088
Low_complexity	3923	203531		Low_complexity	3958	206555
SINE?	147	12651		SINE?	94	7968
				Satellite	29	2420
Simple_repeat	24404	1052039		Simple_repeat	24787	1328628
Unknown	12507	2488445		Unknown	12352	2334876
rRNA	23	5744		rRNA	96	23321
		3762483	2175089			3911856	3951540
		7.36613	4.25835			7.65857	7.73626
		11.6245				15.3948
