# Supplementary material for: Opposite Polarity Monospore Genome De Novo Sequencing and Comparative Analysis Reveal the Possible Heterothallic Life Cycle of Morchella importuna
Source: Int J Mol Sci. 2018 Aug 25;19(9):2525. doi: 10.3390/ijms19092525 (PMC6164635; doi:10.3390/ijms19092525)
Supplement: Supplementary file 1 [file ijms-19-02525-s001.zip › Supplement/Table S8 Alternative spliced in Morchella importuna genomes.xlsx]

## Sheet: Sheet1
Alternative Spliced Genes
	M04M24	M04M26
Total Genes Num is	11519	11770
No Alternative Spliced Genes Num is	10816	11100
Alternative Spliced Genes Num is	703	670
Two AS within one genes Num is	592	575
Three AS within one genes Num is	96	78
Four AS within one genes Num is	11	15
Five AS within one genes Num is	1	2
