# Supplementary material for: Opposite Polarity Monospore Genome De Novo Sequencing and Comparative Analysis Reveal the Possible Heterothallic Life Cycle of Morchella importuna
Source: Int J Mol Sci. 2018 Aug 25;19(9):2525. doi: 10.3390/ijms19092525 (PMC6164635; doi:10.3390/ijms19092525)
Supplement: Supplementary file 1 [file ijms-19-02525-s001.zip › Supplement/Table S9 MIM04M24_vs_MIM04M26 colinearity reports.xlsx]

## Sheet: Sheet1
	[REF]M04M26	[QRY]M04M24
[Sequences]
TotalSeqs	106	394
AlignedSeqs	106(100.00%)	314(79.70%)
UnalignedSeqs	0(0.00%)	80(20.30%)
[Bases]
TotalBases	51078152	48978911
AlignedBases	50681560(99.22%)	48598206(99.22%)
UnalignedBases	396592(0.78%)	380705(0.78%)
[Alignments]
1-to-1	943	943
TotalLength	49727397	49745378
AvgLength	52733.2	52752.3
AvgIdentity	99.87	99.87
M-to-M	3441	3441
TotalLength	54433895	54453513
AvgLength	15819.2	15824.9
AvgIdentity	99.23	99.23
[Feature	Estimates]
Breakpoints	6714	5800
Relocations	16	16
Translocations	245	82
Inversions	9	8
Insertions	2565	1037
InsertionSum	4048350	1353197
InsertionAvg	1578.3	1304.92
TandemIns	97	34
TandemInsSum	6707	4003
TandemInsAvg	69.14	117.74
[SNPs]
TotalSNPs	18333	18333
AT	520(2.84%)	498(2.72%)
AC	840(4.58%)	661(3.61%)
AG	3466(18.91%)	3130(17.07%)
TA	498(2.72%)	520(2.84%)
TC	3420(18.65%)	2889(15.76%)
TG	928(5.06%)	713(3.89%)
CA	661(3.61%)	840(4.58%)
CT	2889(15.76%)	3420(18.65%)
CG	628(3.43%)	640(3.49%)
GA	3130(17.07%)	3466(18.91%)
GT	713(3.89%)	928(5.06%)
GC	640(3.49%)	628(3.43%)
TotalGSNPs	7725	7725
AT	178(2.30%)	197(2.55%)
AC	323(4.18%)	266(3.44%)
AG	1481(19.17%)	1335(17.28%)
TA	197(2.55%)	178(2.30%)
TC	1466(18.98%)	1293(16.74%)
TG	359(4.65%)	298(3.86%)
CA	266(3.44%)	323(4.18%)
CT	1293(16.74%)	1466(18.98%)
CG	279(3.61%)	250(3.24%)
GA	1335(17.28%)	1481(19.17%)
GT	298(3.86%)	359(4.65%)
GC	250(3.24%)	279(3.61%)
TotalIndels	36009	36009
A.	2450(6.80%)	2904(8.06%)
T.	2533(7.03%)	2967(8.24%)
N.	0(0.00%)	549(1.52%)
C.	2884(8.01%)	10033(27.86%)
G.	2771(7.70%)	8918(24.77%)
.A	2904(8.06%)	2450(6.80%)
.T	2967(8.24%)	2533(7.03%)
.N	549(1.52%)	0(0.00%)
.C	10033(27.86%)	2884(8.01%)
.G	8918(24.77%)	2771(7.70%)
TotalGIndels	7962	7962
A.	490(6.15%)	425(5.34%)
T.	521(6.54%)	418(5.25%)
C.	163(2.05%)	2919(36.66%)
G.	167(2.10%)	2859(35.91%)
.A	425(5.34%)	490(6.15%)
.T	418(5.25%)	521(6.54%)
.C	2919(36.66%)	163(2.05%)
.G	2859(35.91%)	167(2.10%)
